# Supplementary material for: Spectrum and Incidence of Adverse Reactions Post Immunization in the Taiwanese Population (2014–2019): An Analysis Using the National Vaccine Injury Compensation Program
Source: Vaccines (Basel). 2024 Oct 3;12(10):1133. doi: 10.3390/vaccines12101133 (PMC11511092; doi:10.3390/vaccines12101133)
Supplement: Supplementary file 1 [file vaccines-12-01133-s001.zip]

Archive with 1 entries (1 files):
- vaccines-3186238-supplementary.pdf
